# Supplementary material for: Improved Trimethylangelicin Analogs for Cystic Fibrosis: Design, Synthesis and Preliminary Screening
Source: Int J Mol Sci. 2022 Sep 29;23(19):11528. doi: 10.3390/ijms231911528 (PMC9570109; doi:10.3390/ijms231911528)
Supplement: Supplementary file 1 [file ijms-23-11528-s001.zip]

Archive with 1 entries (1 files):
- ijms-1937858-supplementary.pdf
